# Supplementary material for: Intestinal protozoan infections among children 0-168 months with diarrhea in Mozambique: June 2014 - January 2018
Source: PLoS Negl Trop Dis. 2020 Apr 22;14(4):e0008195. doi: 10.1371/journal.pntd.0008195 (PMC7176080; doi:10.1371/journal.pntd.0008195)
Supplement: S1 Data — (XLSX) [file pntd.0008195.s002.xlsx]

## Sheet: Data
order	sex	age	province	members_household	animal	water_source	child_hiv	underweight	cryptosporidium	giardia	histolityca	parasite
1	1	1	1	2	1	2	2	3	1	1	1	1
2	1	2	1	1	3	1	2	6	3	3	1	2
3	3	1	1	3	3	3	2	1	1	1	1	1
4	1	1	1	3	3	3	2	5	1	3	1	2
5	3	1	1	1	3	3	2	5	1	1	1	1
6	3	1	1	1	3	2	2	1	1	1	1	1
7	1	1	1	3	1	5	2	1	1	1	1	1
8	1	1	1	1	3	3	2	1	1	1	1	1
9	3	1	1	1	3	2	2	1	1	1	1	1
10	1	2	1	1	3	3	2	5	1	1	1	1
11	1	1	1	3	3	3	2	3	3	1	1	2
12	1	1	1	3	3	3	2	5	3	1	1	2
13	1	1	1	3	3	3	2	5	1	1	1	1
14	3	1	1	3	3	3	2	1	1	1	1	1
15	3	1	1	3	3	3	2	5	1	1	1	1
16	3	1	1	3	1	3	2	5	1	1	1	1
17	3	2	1	3	1	3	2	5	1	1	1	1
18	1	1	1	3	3	1	2	5	1	1	1	1
19	3	3	1	3	3	3	2	2	1	1	1	1
20	3	2	1	3	1	3	2	5	3	1	1	2
21	1	2	1	3	1	3	2	5	1	1	1	1
22	1	1	1	3	3	3	2	5	1	3	1	2
23	3	1	1	1	3	1	2	5	1	1	1	1
24	1	2	1	3	1	3	2	1	1	1	1	1
25	1	1	1	1	3	3	2	1	1	1	1	1
26	1	1	1	3	3	2	2	1	1	1	1	1
27	1	1	1	3	3	2	2	5	1	1	1	1
28	3	2	1	1	2	3	2	5	1	1	1	1
29	1	2	1	3	1	2	2	1	1	1	1	1
30	3	1	1	3	3	3	2	5	3	1	1	2
31	1	1	1	1	3	2	2	1	1	1	1	1
32	1	2	1	3	1	3	2	1	1	3	1	2
33	1	1	1	1	3	3	2	3	1	1	1	1
34	3	2	1	3	1	3	2	1	1	1	1	1
35	1	1	1	3	3	1	2	1	1	1	1	1
36	1	1	1	3	1	3	2	1	1	1	1	1
37	1	1	1	3	3	2	2	1	1	1	1	1
38	3	1	1	3	3	3	2	1	1	1	1	1
39	3	2	1	1	3	2	2	1	1	1	1	1
40	3	1	1	3	3	3	2	5	1	3	1	2
41	1	2	1	3	3	3	2	1	1	1	1	1
42	1	1	1	3	1	3	2	1	3	1	1	2
43	3	1	1	3	1	3	2	5	1	1	1	1
44	3	1	1	1	1	2	2	5	3	1	1	2
45	1	1	1	3	3	1	2	1	1	1	1	1
46	3	1	1	3	3	3	2	1	1	1	1	1
47	1	1	1	1	3	3	2	1	1	1	1	1
48	1	2	1	3	1	3	2	5	1	1	1	1
49	1	4	1	3	3	3	2	6	3	1	3	2
50	3	2	1	1	3	3	2	1	3	1	1	2
51	3	2	1	3	3	3	2	1	1	1	1	1
52	3	1	1	3	3	3	2	3	1	1	1	1
53	1	1	1	3	3	3	1	1	3	1	1	2
54	3	3	1	3	3	3	1	1	1	1	3	2
55	3	2	1	3	3	5	1	1	3	1	1	2
56	1	1	1	3	3	3	1	5	3	1	1	2
57	1	1	1	3	1	3	1	4	1	1	1	1
58	1	2	1	1	3	2	3	6	3	1	3	2
59	1	1	1	1	3	3	2	1	3	1	3	2
60	1	1	1	1	3	3	2	1	3	1	3	2
61	1	3	1	3	3	3	2	6	3	1	3	2
62	1	1	1	3	1	3	2	2	3	1	3	2
63	1	1	1	3	3	4	2	1	1	1	1	1
64	1	1	1	1	3	4	1	5	3	1	3	2
65	3	1	1	2	3	3	1	1	1	1	1	1
66	3	1	1	1	1	3	2	5	1	1	1	1
67	1	2	1	1	1	3	2	1	1	3	1	2
68	1	1	1	3	3	3	2	2	1	1	1	1
69	3	1	1	3	3	4	2	1	3	1	1	2
70	3	1	1	3	3	3	1	5	1	1	1	1
71	1	1	1	3	1	3	1	5	1	1	1	1
72	1	2	1	1	2	3	1	5	1	1	1	1
73	1	2	1	3	3	3	2	5	3	1	1	2
74	1	1	1	3	3	3	2	5	3	1	1	2
75	1	1	1	3	3	3	2	1	1	3	1	2
76	3	2	1	1	3	3	1	6	1	3	1	2
77	1	2	1	3	3	3	2	5	3	3	1	2
78	3	1	1	3	1	3	2	1	1	1	1	1
79	1	1	1	1	3	3	1	6	3	1	1	2
80	3	3	1	1	3	3	2	1	1	1	1	1
81	3	2	1	1	3	3	2	1	1	3	1	2
82	1	2	1	3	1	3	2	1	1	1	1	1
83	1	2	1	3	3	2	2	5	1	1	1	1
84	3	2	1	1	2	3	1	5	1	1	1	1
85	1	2	1	3	1	3	1	5	1	1	1	1
86	1	1	1	3	3	2	1	5	1	1	1	1
87	1	2	1	3	1	3	2	3	1	3	1	2
88	1	2	1	1	1	3	3	2	1	1	1	1
89	1	2	1	1	3	4	1	2	1	1	1	1
90	1	1	1	1	3	3	1	2	3	1	1	2
91	3	3	1	1	3	3	3	6	3	1	1	2
92	1	3	1	3	3	3	1	1	1	1	1	1
93	1	2	1	3	1	3	1	6	1	1	3	2
94	1	1	1	3	1	3	2	2	1	1	1	1
95	3	1	1	3	1	3	1	5	1	1	1	1
96	1	2	1	3	3	3	1	5	1	3	3	2
97	1	2	1	3	3	3	1	2	3	1	3	2
98	3	3	1	3	1	3	2	5	1	1	3	2
99	1	1	1	3	1	3	2	1	1	1	3	2
100	1	2	1	1	3	3	1	6	1	1	1	1
101	1	1	1	3	1	3	1	6	1	1	1	1
102	1	1	1	1	3	3	3	1	1	1	1	1
103	1	3	1	3	1	3	1	2	3	1	1	2
104	3	1	1	3	3	3	2	2	1	1	1	1
105	3	1	1	3	3	3	2	1	1	1	1	1
106	3	2	1	3	3	3	1	5	1	1	1	1
107	1	1	1	3	1	1	1	5	1	1	3	2
108	3	2	2	1	1	5	1	6	3	1	1	2
109	3	1	2	3	1	3	1	1	3	3	1	2
110	3	2	2	3	3	2	1	1	3	1	1	2
111	3	1	2	3	3	2	1	1	3	1	1	2
112	1	1	2	1	3	2	1	1	1	1	1	1
113	3	4	2	3	1	2	1	6	3	1	1	2
114	1	2	1	3	3	3	2	1	3	3	1	2
115	1	2	1	3	1	3	2	6	3	1	1	2
116	1	1	2	3	3	3	1	1	3	3	1	2
117	3	3	2	3	3	3	1	3	3	1	1	2
118	1	1	2	3	3	3	3	2	3	1	3	2
119	3	1	2	1	3	3	1	6	3	1	1	2
120	1	2	1	3	1	3	1	1	1	1	1	1
121	1	1	1	3	1	3	3	6	3	1	1	2
122	1	1	1	3	3	3	1	1	1	1	1	1
123	3	4	1	3	3	3	1	1	1	1	1	1
124	3	3	1	3	3	1	2	6	1	1	1	1
125	1	2	1	3	3	3	1	6	1	1	1	1
126	3	1	2	3	3	3	1	1	1	1	1	1
127	3	1	2	3	3	3	1	1	1	1	1	1
128	1	1	2	1	3	3	1	1	1	1	1	1
129	1	1	2	3	3	1	1	1	1	1	1	1
130	3	1	2	3	1	3	1	1	1	1	1	1
131	3	2	1	3	1	3	1	6	1	1	1	1
132	1	4	1	1	1	3	3	5	1	1	1	1
133	3	2	1	3	1	3	3	2	1	1	1	1
134	1	1	1	3	1	3	2	2	1	1	1	1
135	1	1	1	3	1	3	2	6	1	1	1	1
136	3	1	1	3	1	2	1	1	1	1	1	1
137	3	1	1	1	3	3	1	2	1	1	1	1
138	3	1	1	1	3	3	2	6	1	1	1	1
139	1	1	1	3	3	4	3	6	1	1	1	1
140	1	2	1	3	1	4	1	5	3	3	1	2
141	3	2	1	1	3	4	1	5	3	3	1	2
142	1	4	1	3	3	2	2	1	1	1	1	1
143	1	2	1	3	3	3	1	1	3	1	1	2
144	3	1	1	1	1	3	1	1	3	1	1	2
145	1	1	1	1	1	3	3	2	1	1	1	1
146	1	2	1	1	3	3	1	2	3	1	1	2
147	1	2	1	3	3	1	2	2	3	1	1	2
148	3	1	1	3	3	3	1	6	3	1	1	2
149	1	2	1	1	3	3	1	1	1	1	1	1
150	3	1	1	1	3	3	1	5	3	1	1	2
151	3	1	1	3	1	3	1	6	1	3	1	2
152	3	1	1	3	1	3	1	6	3	3	1	2
153	3	2	1	3	1	3	2	2	1	1	1	1
154	1	4	1	3	1	3	3	5	1	1	1	1
155	3	2	1	3	1	1	1	1	1	1	1	1
156	1	3	1	1	3	3	1	6	1	1	1	1
157	1	1	1	3	3	3	1	2	1	3	1	2
158	1	1	1	3	1	3	1	6	1	1	1	1
159	3	4	1	1	3	3	2	1	1	3	1	2
160	3	1	1	2	1	2	2	1	1	1	1	1
161	3	1	2	3	3	2	1	6	1	1	1	1
162	1	2	2	3	3	2	1	1	1	1	1	1
163	3	2	1	3	1	3	2	1	1	1	1	1
164	3	1	3	3	3	3	2	1	1	1	1	1
165	1	2	3	3	1	3	2	2	1	1	1	1
166	3	1	1	3	1	3	2	1	1	1	1	1
167	1	2	1	3	3	4	2	2	1	1	1	1
168	1	2	2	3	3	2	2	6	1	1	1	1
169	3	1	2	3	3	1	2	5	1	1	1	1
170	1	1	2	1	3	3	2	5	1	1	1	1
171	1	2	2	3	1	3	2	2	1	1	1	1
172	1	3	2	3	3	3	2	6	1	3	1	2
173	1	2	2	3	3	3	2	1	1	1	1	1
174	3	1	2	3	3	3	2	1	1	1	1	1
175	3	1	2	3	3	1	2	5	1	1	1	1
176	3	2	2	3	3	3	2	1	1	1	1	1
177	3	1	2	3	3	3	2	5	1	1	1	1
178	3	1	2	3	3	1	2	5	1	1	1	1
179	1	3	2	3	1	3	2	5	1	1	1	1
180	1	3	2	3	3	3	2	5	1	1	1	1
181	3	3	2	3	1	1	2	1	1	3	1	2
182	1	2	2	1	3	3	2	1	1	1	1	1
183	3	1	2	3	3	1	2	2	1	1	1	1
184	1	2	2	3	3	1	2	1	1	1	1	1
185	3	3	2	1	3	3	2	1	1	1	1	1
186	1	1	2	3	1	3	2	1	1	1	1	1
187	1	1	2	3	3	1	2	5	1	1	1	1
188	1	2	2	1	3	1	2	2	1	1	1	1
189	1	2	2	3	3	3	2	1	1	1	1	1
190	3	3	2	3	3	3	2	1	1	3	1	2
191	3	1	2	3	3	3	2	1	1	1	1	1
192	3	2	2	3	3	1	2	1	1	1	1	1
193	1	2	2	3	1	1	2	6	3	1	1	2
194	1	2	2	3	3	3	2	5	1	1	1	1
195	3	4	3	1	3	3	2	1	1	1	1	1
196	3	1	2	1	3	3	2	5	1	1	1	1
197	3	2	2	3	3	3	2	5	1	1	1	1
198	3	1	2	3	3	3	2	1	1	1	1	1
199	1	3	1	3	1	3	2	1	1	1	1	1
200	3	1	1	3	1	3	2	1	1	1	1	1
201	3	1	4	3	3	2	2	1	1	1	1	1
202	3	1	4	3	1	3	2	5	1	1	1	1
203	1	1	4	3	1	3	2	3	1	1	1	1
204	1	1	4	3	1	2	2	3	1	3	1	2
205	3	2	1	3	1	3	2	6	1	1	1	1
206	3	2	1	1	1	3	2	6	3	1	1	2
207	3	2	1	3	1	3	2	1	1	1	1	1
208	3	1	1	1	1	3	2	3	3	1	1	2
209	1	1	1	3	3	3	2	1	1	1	1	1
210	1	1	2	1	3	2	2	1	1	1	1	1
211	3	1	2	1	3	3	2	1	1	1	1	1
212	1	2	2	3	3	2	2	1	1	1	1	1
213	1	1	1	1	1	3	2	5	3	1	1	2
214	3	2	1	3	3	3	2	1	1	3	1	2
215	1	3	1	3	3	2	2	2	1	3	1	2
216	1	1	1	2	3	3	2	1	1	1	1	1
217	1	2	1	1	1	3	2	2	1	1	1	1
218	1	2	1	3	1	3	2	1	3	1	1	2
219	1	1	1	1	3	2	2	1	1	1	1	1
220	3	1	1	1	1	3	2	1	1	1	1	1
221	1	2	1	3	3	3	2	2	1	1	1	1
222	1	2	1	3	3	3	2	6	1	1	1	1
223	1	1	1	3	3	3	2	1	1	1	1	1
224	1	1	1	1	3	3	2	5	1	1	1	1
225	3	1	1	3	3	3	2	1	1	1	1	1
226	3	1	1	1	3	3	2	1	1	1	1	1
227	3	1	1	3	3	3	2	1	1	1	1	1
228	1	1	1	3	3	3	2	5	1	1	1	1
229	1	2	1	3	1	2	2	2	1	1	1	1
230	3	2	1	1	1	3	2	1	1	1	1	1
231	3	2	1	1	3	3	2	2	1	1	1	1
232	3	2	1	2	1	2	2	1	1	1	1	1
233	1	1	1	3	3	3	2	2	1	1	1	1
234	3	1	1	1	3	3	2	2	1	1	1	1
235	3	1	1	3	3	4	2	6	1	1	1	1
236	1	1	1	1	3	3	2	1	1	1	1	1
237	1	1	1	3	3	3	2	1	1	1	1	1
238	1	3	1	1	3	3	2	1	1	1	1	1
239	3	2	1	1	3	3	2	1	1	1	1	1
240	1	1	1	1	3	3	2	1	1	1	1	1
241	1	1	1	3	1	3	2	1	1	1	1	1
242	3	1	1	3	1	3	2	1	1	1	1	1
243	1	2	1	3	1	3	1	6	1	1	1	1
244	1	2	1	3	3	3	2	2	1	1	1	1
245	3	1	1	1	3	3	2	1	1	1	1	1
246	1	1	1	1	3	3	2	1	1	1	1	1
247	1	2	2	3	3	2	1	1	1	1	1	1
248	3	1	2	3	3	2	1	1	1	1	1	1
249	3	1	2	3	3	2	2	1	1	1	1	1
250	3	1	1	3	1	3	2	3	1	1	1	1
251	1	2	1	3	3	3	2	2	1	3	1	2
252	1	1	1	3	3	3	2	2	1	1	1	1
253	1	2	1	3	3	2	2	1	1	3	1	2
254	3	2	1	3	3	3	2	2	1	1	1	1
255	3	2	1	3	3	3	2	2	1	1	1	1
256	3	1	3	3	1	3	1	2	1	1	1	1
257	1	1	3	3	3	2	1	5	1	1	1	1
258	3	1	1	3	1	3	2	1	1	1	1	1
259	1	1	1	3	3	3	2	1	1	1	1	1
260	1	1	2	3	3	2	2	1	1	1	1	1
261	1	1	1	3	1	3	2	1	1	1	1	1
262	3	1	1	3	1	3	2	1	1	1	1	1
263	1	1	1	1	3	3	2	1	1	1	1	1
264	3	2	1	3	1	3	2	1	1	1	1	1
265	1	2	1	3	3	3	2	2	1	1	1	1
266	1	1	1	3	1	3	2	1	1	1	1	1
267	3	2	1	3	3	3	2	6	1	1	1	1
268	3	2	1	3	3	3	2	2	1	1	1	1
269	1	2	1	3	3	3	2	2	1	1	1	1
270	1	1	1	3	1	3	2	2	1	1	1	1
271	1	2	1	3	3	3	2	1	1	1	1	1
272	1	1	1	1	1	3	2	1	1	1	1	1
273	1	2	1	2	1	3	2	1	1	3	1	2
274	1	1	1	3	3	3	2	1	1	1	1	1
275	1	1	1	2	3	3	2	1	1	1	1	1
276	1	1	1	2	3	3	2	1	1	1	1	1
277	3	1	1	2	3	3	2	1	1	1	1	1
278	3	2	1	3	1	3	2	1	1	1	1	1
279	1	2	1	3	1	3	2	3	3	1	1	2
280	1	1	1	3	3	3	2	1	1	1	1	1
281	3	1	1	3	1	3	2	1	1	1	1	1
282	1	2	1	3	1	3	1	1	1	1	1	1
283	3	2	1	3	3	3	1	1	1	1	1	1
284	3	3	1	1	3	3	1	1	1	1	1	1
285	3	2	1	3	1	3	2	1	1	1	1	1
286	3	1	1	3	3	3	2	1	1	1	1	1
287	1	1	1	1	3	3	1	2	1	1	1	1
288	3	3	1	3	1	3	2	1	1	1	1	1
289	1	3	1	3	1	3	1	1	2	2	1	1
290	1	1	1	3	3	3	1	1	1	1	1	1
291	1	2	1	3	3	3	2	1	1	1	1	1
292	3	2	1	3	3	3	2	2	1	1	1	1
293	1	1	1	1	1	3	2	1	1	1	1	1
294	1	2	1	1	3	3	2	1	1	1	1	1
295	1	1	1	3	1	3	2	2	1	1	1	1
296	1	1	1	1	3	3	2	2	1	1	1	1
297	1	2	1	3	1	3	2	1	1	1	1	1
298	1	1	1	3	1	3	2	5	1	1	2	1
299	1	1	1	3	1	3	2	1	1	1	1	1
300	3	1	1	1	3	3	2	1	1	1	1	1
301	1	1	1	1	3	3	2	1	1	1	1	1
302	3	2	1	1	1	3	2	1	1	1	1	1
303	1	1	1	3	1	3	2	6	3	1	1	2
304	1	1	1	3	1	3	2	4	1	1	1	1
305	1	1	1	3	1	3	2	1	1	1	1	1
306	3	1	4	3	3	3	2	1	1	1	1	1
307	1	1	4	3	1	3	2	5	1	1	1	1
308	1	1	4	3	3	3	2	3	1	1	1	1
309	1	4	4	2	1	3	2	2	1	3	1	2
310	1	2	1	3	3	3	2	1	1	1	1	1
311	1	2	1	3	3	3	2	1	1	1	1	1
312	3	1	1	1	3	3	2	2	1	1	1	1
313	1	1	1	1	1	3	2	1	1	1	1	1
314	3	1	1	3	3	3	2	1	1	1	1	1
315	1	3	1	2	3	3	2	6	1	1	1	1
316	1	1	1	3	1	3	2	1	1	1	1	1
317	1	1	1	3	1	3	2	1	1	1	1	1
318	3	1	1	1	1	3	2	1	1	1	3	2
319	1	1	1	1	1	3	2	1	1	1	1	1
320	1	1	1	3	3	3	2	1	1	1	1	1
321	1	1	1	3	3	3	2	1	1	1	1	1
322	3	2	1	3	3	3	2	1	1	1	1	1
323	1	1	1	3	3	3	2	1	1	1	1	1
324	1	1	1	3	1	3	2	1	1	1	1	1
325	3	2	2	3	1	1	2	1	1	1	1	1
326	1	1	2	1	3	2	1	1	1	1	1	1
327	3	1	2	3	3	2	1	6	1	1	1	1
328	3	3	2	3	3	2	1	1	1	1	1	1
329	3	1	2	1	3	2	2	1	1	1	1	1
330	1	2	1	3	1	3	2	2	1	1	1	1
331	3	1	1	3	3	3	2	1	1	1	1	1
332	1	1	1	3	3	2	2	1	3	1	1	2
333	1	1	1	1	3	3	2	1	3	1	1	2
334	1	1	1	3	1	3	2	2	1	1	1	1
335	1	2	1	1	3	3	1	2	1	1	1	1
336	1	1	1	3	3	3	1	2	1	1	1	1
337	1	1	1	3	3	3	1	1	1	1	1	1
338	1	1	1	3	3	3	2	1	1	1	1	1
339	1	1	1	3	3	3	1	2	3	1	1	2
340	1	2	3	3	3	2	2	2	1	1	1	1
341	3	2	3	1	3	2	2	1	3	1	1	2
342	3	1	1	3	3	3	2	1	1	1	1	1
343	1	2	1	1	1	3	1	6	1	1	1	1
344	1	2	1	3	3	3	2	1	1	1	1	1
345	3	1	1	3	1	3	2	1	1	1	1	1
346	1	1	1	3	1	3	2	2	3	1	1	2
347	3	2	1	3	3	3	2	1	1	1	1	1
348	1	2	1	3	3	3	2	1	1	1	1	1
349	3	1	1	1	1	3	2	1	1	1	1	1
350	1	1	1	1	3	3	2	1	3	1	1	2
351	3	1	1	3	1	3	1	1	1	1	1	1
352	1	1	1	3	1	3	1	5	1	1	1	1
353	1	2	1	1	3	3	1	1	2	2	1	1
354	1	1	1	1	3	3	2	2	2	2	1	1
355	1	1	1	1	1	3	2	1	2	2	1	1
356	1	1	1	1	3	2	2	1	2	2	1	1
357	1	1	1	1	3	2	2	1	2	2	1	1
358	3	1	1	3	3	3	2	1	2	2	1	1
359	1	1	1	3	3	2	2	2	2	2	1	1
360	3	1	1	3	3	2	2	1	2	2	1	1
361	1	2	1	3	3	3	2	1	1	1	1	1
362	1	1	1	3	1	3	2	2	1	3	1	2
363	1	2	1	3	1	3	2	5	1	1	1	1
364	3	1	1	3	3	3	2	1	2	2	1	1
365	1	1	1	3	1	3	2	1	1	1	1	1
366	3	1	3	3	3	3	2	6	1	1	1	1
367	3	1	3	3	3	3	3	1	1	1	1	1
368	1	1	3	3	1	2	2	1	1	1	1	1
369	3	1	1	1	1	3	3	1	1	1	1	1
370	3	1	1	3	1	1	1	1	2	2	1	1
371	1	1	1	1	3	3	1	1	2	2	1	1
372	1	2	1	1	3	1	1	5	1	1	1	1
373	3	3	2	3	3	1	1	1	2	2	1	1
374	3	2	2	3	3	3	2	1	3	1	1	2
375	3	1	4	1	1	2	2	2	1	1	1	1
376	3	1	4	3	1	2	2	6	2	2	1	1
377	1	1	4	3	1	3	2	1	2	2	1	1
378	3	4	4	3	3	3	2	5	3	1	1	2
379	1	1	4	3	3	2	2	1	1	1	1	1
380	3	2	1	3	3	3	1	1	3	1	1	2
381	1	2	1	3	3	3	1	2	2	2	1	1
382	1	2	1	3	3	3	1	6	2	2	1	1
383	1	1	1	3	3	3	2	1	2	2	1	1
384	3	2	1	3	1	3	2	1	1	3	1	2
385	1	2	1	3	3	3	2	1	1	1	1	1
386	1	2	1	3	1	3	2	1	2	2	1	1
387	1	2	1	1	3	3	2	1	1	1	1	1
388	1	2	1	3	3	3	1	1	2	2	1	1
389	1	2	3	3	1	3	2	1	2	2	1	1
390	1	2	3	1	1	3	1	1	1	1	1	1
391	3	2	3	3	3	2	1	2	1	1	1	1
392	3	3	3	3	1	3	2	2	1	1	1	1
393	3	2	1	1	3	3	2	1	2	2	1	1
394	3	2	1	1	3	3	2	1	1	1	1	1
395	3	2	1	1	3	3	2	1	1	1	1	1
396	3	1	4	3	1	2	2	1	1	1	1	1
397	3	2	4	3	1	3	2	1	1	1	1	1
398	1	1	4	3	1	3	2	2	1	1	1	1
399	1	1	4	3	1	3	2	1	1	1	1	1
400	3	2	1	1	3	3	2	1	3	2	1	2
401	3	2	1	3	1	2	2	1	1	3	1	2
402	1	2	1	3	1	3	2	1	1	1	1	1
403	3	3	2	3	3	3	1	1	1	1	1	1
404	3	3	2	3	3	2	1	1	1	1	1	1
405	1	2	2	3	3	2	1	1	1	1	1	1
406	1	3	2	3	3	2	2	2	3	1	1	2
407	3	1	2	1	3	1	1	1	1	1	1	1
408	3	2	2	3	1	3	1	6	1	1	1	1
409	1	2	2	3	3	3	1	6	1	1	1	1
410	1	3	2	1	3	2	1	1	1	1	1	1
411	3	1	2	1	3	2	1	1	1	1	1	1
412	1	2	2	3	3	3	1	5	1	1	1	1
413	1	2	2	3	3	1	1	1	1	3	1	2
414	3	2	3	1	3	5	2	1	1	1	1	1
415	1	2	3	3	1	2	1	1	1	1	1	1
416	3	1	1	3	1	3	1	1	1	1	1	1
417	1	2	4	3	1	1	2	1	1	1	1	1
418	1	2	4	1	1	1	2	1	1	1	1	1
419	1	1	4	1	1	4	2	1	1	1	1	1
420	1	1	4	3	1	2	2	3	1	1	1	1
421	3	4	4	3	1	3	2	2	1	1	1	1
422	1	2	1	3	1	2	2	1	3	1	1	2
423	3	3	1	3	3	3	2	2	1	1	3	2
424	1	1	1	1	1	3	2	2	1	2	1	1
425	1	2	1	3	3	3	2	1	1	3	1	2
426	3	3	2	1	3	2	2	6	1	1	1	1
427	1	1	2	3	3	2	2	1	1	1	1	1
428	1	1	2	3	3	2	2	2	3	3	1	2
429	3	3	2	3	3	2	2	1	1	1	1	1
430	3	2	1	1	3	3	2	1	1	1	1	1
431	1	1	1	1	1	3	2	1	1	1	1	1
432	1	2	1	1	3	3	2	1	1	1	1	1
433	1	1	1	3	1	3	2	1	1	3	1	2
434	3	1	1	2	3	3	2	2	1	1	1	1
435	1	2	1	3	1	3	3	1	1	1	1	1
436	3	2	1	3	3	2	1	1	1	1	1	1
437	1	3	1	3	2	2	2	6	1	1	1	1
438	3	3	1	2	2	1	2	1	1	1	1	1
439	1	2	1	3	2	3	2	1	3	1	1	2
440	1	1	1	3	2	3	2	1	1	1	1	1
441	3	1	1	3	3	3	2	1	1	1	1	1
442	1	1	4	3	1	1	1	6	1	1	1	1
443	1	2	1	1	3	3	2	6	1	1	1	1
444	3	1	1	1	3	3	1	1	1	1	1	1
445	1	3	1	3	3	3	2	6	1	1	1	1
446	1	1	1	3	1	4	2	1	1	3	1	2
447	3	1	1	3	1	4	2	1	1	1	1	1
448	1	2	1	3	2	2	2	5	1	1	1	1
449	3	1	1	3	2	2	2	1	1	1	1	1
450	3	1	1	3	2	2	2	6	1	1	1	1
451	1	2	1	3	2	3	2	6	1	1	1	1
452	1	1	1	1	3	3	2	1	1	1	1	1
453	3	3	1	3	1	3	2	1	1	1	1	1
454	3	3	1	3	1	3	2	2	1	1	1	1
455	3	1	1	1	3	3	2	1	1	1	1	1
456	3	2	1	3	3	2	2	1	1	1	1	1
457	3	2	1	3	1	3	2	1	1	3	1	2
458	1	4	2	3	1	3	1	1	1	1	1	1
459	3	2	2	1	3	2	3	1	1	1	1	1
460	3	1	2	3	3	2	1	1	1	1	1	1
461	3	3	2	3	3	2	1	1	1	1	1	1
462	1	3	2	1	3	2	2	2	1	1	1	1
463	3	2	2	1	3	2	2	6	1	1	1	1
464	3	3	2	3	3	2	2	5	1	1	1	1
465	3	1	1	1	3	2	2	6	1	1	2	1
466	3	2	1	3	1	3	2	1	1	1	1	1
467	3	2	2	3	3	1	2	5	1	1	1	1
468	1	1	2	3	3	1	2	1	1	1	1	1
469	1	3	2	1	3	1	2	3	1	1	1	1
470	1	1	2	3	3	1	2	1	1	1	1	1
471	3	1	2	1	3	1	2	5	1	1	1	1
472	1	3	2	3	3	1	2	6	1	1	1	1
473	3	1	2	1	3	1	2	1	1	1	1	1
474	1	1	2	1	3	1	2	1	1	1	1	1
475	3	3	2	1	3	1	2	1	1	1	1	1
476	1	2	2	3	3	1	2	6	1	1	2	1
477	3	2	2	3	3	3	2	1	1	1	1	1
478	1	1	2	3	3	1	2	1	1	3	1	2
479	1	2	2	3	3	1	2	2	2	2	1	1
480	1	1	2	3	2	1	2	3	1	1	1	1
481	1	3	1	3	1	3	2	1	1	1	1	1
482	3	1	1	3	3	3	2	1	1	1	1	1
483	1	1	1	1	2	3	2	1	1	1	1	1
484	1	4	1	3	3	3	2	5	1	1	1	1
485	3	2	1	3	3	3	2	5	1	3	1	2
486	3	1	1	1	1	3	2	2	1	1	1	1
487	1	4	1	3	1	3	2	5	1	1	1	1
488	3	2	1	3	3	3	2	1	1	1	1	1
489	1	2	1	3	3	3	2	1	1	1	1	1
490	1	2	1	1	1	2	2	6	1	1	1	1
491	1	1	1	3	3	3	2	2	1	1	1	1
492	1	1	1	1	2	3	2	1	1	1	1	1
493	1	2	1	1	2	3	2	2	1	1	1	1
494	1	1	1	1	3	2	2	1	1	1	1	1
495	1	2	1	3	3	2	1	1	1	1	1	1
496	1	2	1	3	1	2	2	2	1	1	1	1
497	1	1	1	3	3	3	2	1	1	1	1	1
498	3	2	1	3	1	3	2	1	1	1	1	1
499	1	2	1	1	1	2	2	6	1	1	1	1
500	1	2	1	3	1	2	1	1	1	3	1	2
501	3	3	1	1	2	3	2	1	1	1	1	1
502	1	1	1	1	2	3	2	1	1	1	1	1
503	1	1	1	1	2	3	1	1	1	1	1	1
504	1	4	2	3	1	3	1	2	1	1	1	1
505	3	2	1	3	1	2	3	1	1	1	1	1
506	3	3	4	3	1	2	2	1	1	1	1	1
507	1	2	4	1	1	2	2	2	1	1	1	1
508	3	1	4	1	1	3	2	3	1	1	1	1
509	3	1	4	3	1	2	1	2	1	1	1	1
510	3	1	4	3	1	3	1	1	1	1	1	1
511	3	1	1	2	2	2	1	1	1	1	1	1
512	1	2	1	3	3	2	1	1	1	1	1	1
513	3	1	1	3	1	2	3	1	1	1	1	1
514	1	1	1	1	2	3	1	1	1	1	1	1
515	3	1	1	1	2	2	2	1	1	3	1	2
516	3	1	1	1	2	3	2	1	1	1	1	1
517	3	2	1	3	3	2	1	1	3	1	1	2
518	3	1	1	1	2	3	2	1	1	1	1	1
519	1	1	1	1	2	3	1	1	3	1	1	2
520	3	2	2	3	3	2	2	2	3	1	1	2
521	3	2	2	3	3	1	2	6	1	1	1	1
522	3	4	1	3	3	3	2	1	1	1	1	1
523	3	2	1	3	3	2	1	6	1	1	1	1
524	3	1	1	3	3	2	2	3	1	1	1	1
525	3	1	1	3	1	3	1	1	1	3	1	2
526	1	2	1	1	3	2	1	5	1	1	1	1
527	3	1	3	1	3	2	1	6	3	1	1	2
528	3	2	3	3	1	2	1	1	1	1	1	1
529	3	4	3	3	3	3	2	5	1	1	1	1
530	1	1	1	1	2	3	3	2	1	1	1	1
531	3	1	1	1	2	3	3	1	1	1	1	1
532	1	1	2	3	3	3	1	1	1	1	1	1
533	3	2	2	3	3	2	2	2	3	1	1	2
534	3	3	2	2	3	4	2	1	1	1	1	1
535	3	4	2	3	3	2	2	1	1	1	1	1
536	3	3	2	2	3	2	1	2	1	1	1	1
537	3	3	2	2	1	3	1	1	1	3	1	2
538	3	3	2	2	3	1	2	2	3	1	1	2
539	1	1	2	3	3	1	2	1	1	1	1	1
540	1	3	2	3	3	2	2	1	1	1	1	1
541	3	3	2	3	1	1	2	1	1	3	1	2
542	1	2	2	3	3	2	2	1	3	1	1	2
543	1	1	2	1	3	1	2	2	3	1	1	2
544	1	3	2	1	3	1	2	6	1	1	1	1
545	1	1	2	1	3	2	2	1	1	1	1	1
546	1	1	2	2	3	2	1	1	3	1	1	2
547	1	1	2	3	1	2	2	1	1	1	1	1
548	3	2	1	3	3	2	1	6	1	1	1	1
549	3	2	1	1	1	2	1	2	1	1	1	1
550	3	2	1	1	3	2	1	1	1	1	1	1
551	1	3	3	1	1	3	1	1	1	1	1	1
552	1	1	3	3	3	1	1	2	3	1	1	2
553	2	1	1	1	2	3	1	5	1	1	1	1
554	1	3	1	1	3	2	1	1	1	1	1	1
555	3	2	2	2	3	3	1	1	1	1	1	1
556	3	2	2	2	3	2	1	1	1	1	1	1
557	1	1	2	3	3	1	2	1	1	1	1	1
558	1	3	2	2	3	3	2	1	1	1	1	1
559	1	2	2	2	3	3	2	4	1	1	1	1
560	1	1	2	2	3	3	1	2	3	1	1	2
561	1	2	2	2	1	3	2	1	1	1	1	1
562	3	3	2	2	3	1	2	1	1	1	1	1
563	3	3	2	2	3	1	2	6	1	3	1	2
564	1	2	2	2	3	3	1	1	1	1	1	1
565	1	2	2	3	3	2	1	2	1	1	1	1
566	1	1	2	2	3	3	1	1	1	1	1	1
567	1	3	3	1	1	3	2	1	1	1	1	1
568	1	2	1	3	3	3	1	6	1	1	1	1
569	1	4	3	3	1	3	2	1	1	1	1	1
570	1	2	4	1	1	3	2	5	1	1	1	1
571	1	1	4	3	1	2	1	2	1	1	1	1
572	3	3	2	2	3	3	1	2	3	1	1	2
573	3	3	2	2	3	1	1	1	1	1	1	1
574	3	1	2	2	1	2	1	1	1	1	1	1
575	1	3	2	2	3	3	1	2	3	1	1	2
576	1	2	1	3	3	3	3	6	1	1	1	1
577	3	4	4	3	1	3	2	5	1	1	1	1
578	1	2	4	3	1	2	1	3	1	1	1	1
579	3	2	2	2	1	2	1	5	1	1	1	1
580	1	2	2	3	1	2	1	6	1	1	1	1
581	3	2	4	1	1	2	2	2	1	1	1	1
582	3	1	4	1	1	2	1	1	1	1	1	1
583	3	1	4	3	2	3	3	2	3	1	1	2
584	3	4	3	3	3	3	2	1	1	1	1	1
585	3	2	1	1	3	1	2	2	1	1	1	1
586	3	1	2	3	3	2	1	1	1	1	1	1
587	1	3	2	2	1	2	1	2	1	1	1	1
588	1	1	2	2	3	3	1	1	1	1	1	1
589	1	4	4	3	1	2	2	5	1	1	1	1
590	3	4	4	3	1	1	2	6	1	1	1	1
591	3	2	4	1	1	2	2	1	1	1	1	1
592	1	1	4	3	1	2	2	6	1	1	1	1
593	3	2	1	1	1	3	1	1	1	1	1	1
594	3	2	1	1	1	3	1	2	3	1	1	2
595	3	3	3	1	3	3	1	2	1	1	1	1
596	1	1	3	1	3	3	1	6	1	1	1	1
597	1	1	3	3	3	3	2	1	1	1	1	1
598	1	4	3	1	3	2	2	1	1	1	1	1
599	1	3	4	1	3	3	1	1	1	3	1	2
600	1	4	4	3	1	1	2	6	1	1	1	1
601	3	2	4	3	1	3	1	1	1	1	1	1
602	1	2	4	3	1	2	1	6	1	1	1	1
603	1	3	4	1	1	3	1	2	1	3	1	2
604	3	3	4	3	1	2	3	2	1	1	1	1
605	1	3	4	1	1	5	2	1	1	1	1	1
606	3	4	4	1	1	2	2	1	1	1	1	1
607	1	2	1	1	3	3	1	1	1	3	1	2
608	1	1	1	1	1	3	2	2	1	1	1	1
609	1	4	4	3	3	2	2	2	1	3	1	2
610	1	1	4	1	1	3	1	1	1	1	1	1
611	1	3	4	3	1	3	1	4	1	3	1	2
612	3	1	4	3	1	1	2	6	1	1	1	1
613	3	2	4	3	1	2	1	1	1	1	1	1
614	1	4	4	3	2	4	2	5	1	3	1	2
615	1	1	1	1	3	3	2	1	1	1	1	1
616	1	3	3	3	1	3	2	2	1	1	1	1
617	3	1	3	1	1	3	1	1	1	1	1	1
618	1	1	3	3	3	2	2	2	3	1	1	2
619	3	1	1	1	3	3	2	1	3	1	1	2
620	1	1	1	1	3	3	2	1	1	1	1	1
621	1	1	2	3	3	1	1	1	1	1	1	1
622	1	2	2	3	3	2	1	1	1	1	1	1
623	1	1	2	3	3	3	1	1	1	1	1	1
624	1	2	2	3	1	3	1	1	1	1	1	1
625	3	1	2	3	3	2	1	1	1	1	1	1
626	1	1	2	3	1	2	2	2	1	1	1	1
627	3	1	2	1	1	1	2	2	1	1	1	1
628	1	1	2	1	3	3	1	1	1	1	1	1
629	3	1	2	3	3	2	1	2	1	1	1	1
630	3	2	4	3	1	2	1	6	1	3	1	2
631	1	1	4	3	1	3	1	6	1	1	1	1
632	1	4	4	1	1	3	2	1	1	3	1	2
633	3	2	4	3	1	2	2	1	1	3	1	2
634	1	1	4	3	1	2	2	1	1	1	1	1
635	1	1	4	3	1	3	1	1	1	1	1	1
636	3	1	3	1	3	2	1	1	3	1	1	2
637	1	1	2	1	1	1	1	1	1	1	1	1
638	1	1	2	3	1	3	1	1	1	1	1	1
639	3	2	2	3	3	2	1	1	1	1	1	1
640	1	2	2	3	3	2	1	6	1	3	1	2
641	3	1	2	3	1	3	1	1	1	1	1	1
642	1	3	2	3	1	3	1	6	1	1	1	1
643	1	1	2	3	1	1	1	6	1	1	1	1
644	1	1	2	1	1	2	1	1	1	1	1	1
645	1	3	4	3	1	2	3	1	1	1	1	1
646	1	2	4	3	1	2	2	1	1	1	1	1
647	1	2	4	3	1	3	1	1	1	1	1	1
648	1	4	4	3	1	1	2	1	1	1	1	1
649	1	3	2	3	3	2	1	6	1	3	1	2
650	3	2	1	1	3	3	1	4	1	3	1	2
651	1	4	1	1	1	3	2	1	1	1	1	1
652	3	1	1	1	3	3	2	1	1	1	1	1
653	1	2	4	3	1	3	2	6	1	1	1	1
654	3	2	4	1	1	2	2	1	1	1	1	1
655	1	1	4	3	1	3	2	6	1	1	1	1
656	1	2	4	3	1	3	3	1	1	1	1	1
657	3	3	3	1	3	3	1	1	1	1	1	1
658	3	3	3	3	3	3	1	6	1	1	1	1
659	1	3	3	3	1	2	1	6	1	1	1	1
660	3	1	2	1	1	2	1	1	1	1	1	1
661	1	3	2	3	1	2	2	2	1	1	1	1
662	3	2	2	3	3	2	1	1	1	3	1	2
663	1	1	2	3	3	5	1	1	1	1	1	1
664	3	2	2	1	1	2	1	1	1	1	1	1
665	1	1	2	1	1	1	1	1	1	1	1	1
666	3	2	2	1	1	2	1	5	1	1	1	1
667	3	1	2	3	1	2	1	1	1	1	1	1
668	1	1	2	3	1	2	1	2	1	3	1	2
669	1	2	2	1	1	2	1	1	3	1	1	2
670	1	3	1	1	1	3	2	2	1	1	1	1
671	3	1	2	1	1	2	2	1	1	1	1	1
672	1	1	2	1	1	3	3	1	1	1	1	1
673	1	2	2	3	1	2	1	1	1	1	1	1
674	1	1	2	3	1	3	1	1	1	1	1	1
675	3	1	2	3	1	1	2	2	1	1	1	1
676	1	1	1	1	3	5	2	1	1	1	1	1
677	1	1	1	3	3	5	3	6	1	3	1	2
678	1	1	1	1	1	3	1	1	1	1	1	1
679	1	1	1	1	1	3	2	1	1	3	1	2
680	1	2	1	1	1	3	1	1	1	3	1	2
681	1	2	1	1	1	3	1	1	1	1	1	1
682	1	2	4	3	1	2	1	2	1	1	1	1
683	1	2	4	1	1	1	2	6	1	3	1	2
684	3	2	4	3	1	1	2	2	1	1	1	1
685	1	2	4	1	1	3	1	1	1	1	1	1
686	3	1	1	1	3	3	1	6	1	1	1	1
687	1	2	2	1	1	1	1	1	1	1	1	1
688	1	1	2	1	1	2	1	1	1	1	1	1
689	1	2	2	3	1	2	2	1	1	3	1	2
690	1	1	2	1	3	3	2	2	3	3	1	2
691	1	4	2	3	1	1	2	6	1	3	1	2
692	3	1	2	1	1	1	1	1	1	1	1	1
693	1	2	2	3	1	2	1	1	1	1	1	1
694	1	3	1	1	1	3	3	2	1	1	1	1
695	1	1	3	1	3	2	1	1	1	1	1	1
696	1	2	3	3	3	2	1	5	1	1	1	1
697	3	2	1	1	3	3	3	6	1	1	1	1
698	1	3	1	1	1	3	1	1	1	1	1	1
699	1	1	1	1	1	3	3	2	1	1	1	1
700	3	1	4	1	1	5	1	1	1	1	1	1
701	3	1	4	1	1	1	2	3	1	1	1	1
702	3	2	4	1	1	2	2	6	1	1	1	1
703	3	1	4	3	1	3	2	2	1	1	1	1
704	1	1	1	1	3	3	1	1	1	1	1	1
705	3	3	1	1	3	3	1	1	1	1	1	1
706	3	1	1	1	1	3	1	1	1	1	1	1
707	3	1	1	1	3	2	1	2	1	1	1	1
708	3	2	1	1	3	3	1	1	1	1	1	1
709	1	2	1	1	3	3	1	6	1	1	1	1
710	3	1	1	1	1	3	1	6	1	1	1	1
711	3	2	3	3	3	3	1	1	1	1	2	1
712	3	2	3	1	3	2	1	6	1	1	1	1
713	3	1	2	3	1	1	1	6	1	1	1	1
714	3	2	2	1	3	1	2	1	1	1	1	1
715	1	3	2	3	1	2	1	1	1	1	1	1
716	3	1	2	3	1	1	2	2	1	1	1	1
717	1	3	2	3	1	2	2	1	1	1	1	1
718	1	1	4	3	3	2	1	1	1	3	1	2
719	1	1	4	3	1	1	1	6	1	1	1	1
720	3	2	1	1	1	2	2	1	3	1	1	2
721	1	1	2	3	3	2	2	1	1	1	1	1
722	3	2	2	3	3	2	2	1	3	1	1	2
723	3	1	2	3	1	3	1	1	1	1	1	1
724	3	3	2	3	3	3	1	1	1	1	1	1
725	1	1	2	3	3	2	2	1	1	1	1	1
726	1	1	2	3	3	2	2	2	1	1	1	1
727	3	1	2	1	3	2	2	1	3	1	1	2
728	3	1	1	1	3	3	1	2	1	1	1	1
729	3	2	1	1	1	3	2	1	1	1	1	1
730	1	1	1	1	3	3	2	1	1	1	1	1
731	3	1	1	1	1	3	3	1	1	3	1	2
732	3	1	1	3	1	3	1	2	1	3	1	2
733	3	1	2	3	1	2	2	2	1	1	1	1
734	1	2	2	3	1	1	2	6	1	1	1	1
735	1	1	2	1	1	2	2	1	1	1	1	1
736	1	1	2	3	1	2	3	2	1	1	1	1
737	1	2	2	3	1	2	2	1	1	1	1	1
738	3	1	1	1	3	3	1	1	1	1	1	1
739	1	2	1	1	3	3	2	2	1	1	1	1
740	3	2	2	3	1	2	1	1	3	1	1	2
741	1	1	1	3	1	2	1	2	3	1	1	2
742	1	2	3	3	1	3	1	2	1	1	1	1
743	1	1	2	3	1	3	1	2	1	1	1	1
744	1	1	2	3	1	3	2	1	1	1	1	1
745	3	1	2	1	1	2	1	1	3	1	1	2
746	3	1	2	1	1	1	2	2	1	1	1	1
747	1	2	2	3	3	2	2	1	1	1	1	1
748	1	4	2	3	1	2	2	3	1	3	1	2
749	3	2	1	1	3	3	2	2	1	1	1	1
750	3	1	2	3	1	3	1	1	1	1	1	1
751	1	2	2	3	3	2	1	1	1	1	1	1
752	1	1	2	3	1	3	1	4	1	1	1	1
753	1	2	2	3	1	2	1	1	1	1	1	1
754	1	1	2	3	3	3	1	1	1	1	1	1
755	3	4	2	3	1	2	1	1	1	3	1	2
756	1	2	2	3	1	2	1	1	1	1	1	1
757	1	2	2	3	3	3	1	1	1	1	1	1
758	1	1	2	3	3	2	1	1	1	1	1	1
759	1	2	2	1	3	2	1	6	1	1	1	1
760	1	2	2	3	1	2	1	1	1	3	1	2
761	3	3	2	3	3	3	1	1	1	1	1	1
762	1	2	2	3	1	3	1	1	1	1	1	1
763	1	2	3	1	3	2	1	6	1	1	3	2
764	1	1	3	1	3	2	1	2	1	1	1	1
765	1	1	2	3	1	2	3	2	1	1	1	1
766	1	1	2	3	1	2	1	2	1	1	1	1
767	1	2	2	3	1	2	2	6	1	3	1	2
768	1	1	1	3	3	2	1	2	1	1	1	1
769	1	1	2	3	3	1	1	1	3	1	1	2
770	1	1	2	3	1	2	1	6	3	1	1	2
771	1	1	2	1	1	2	1	6	1	1	1	1
772	1	2	2	3	3	3	1	1	1	3	1	2
773	1	2	2	3	1	2	1	2	1	1	1	1
774	1	2	2	3	1	2	1	1	1	1	1	1
775	3	1	2	3	1	1	1	6	3	1	1	2
776	3	1	2	3	1	2	1	1	1	1	1	1
777	3	1	2	3	1	2	3	1	1	1	1	1
778	1	2	2	3	1	2	1	1	1	3	1	2
779	1	1	1	1	3	2	2	1	1	1	1	1
780	1	3	1	1	1	1	1	1	1	1	1	1
781	3	3	1	3	3	3	2	1	1	3	1	2
782	3	1	1	3	3	3	3	1	1	1	1	1
783	3	1	1	1	1	3	1	2	1	1	1	1
784	1	4	1	1	3	2	2	1	1	1	1	1
785	1	1	1	1	3	2	3	1	1	1	1	1
786	1	1	2	1	1	2	1	1	1	1	1	1
787	3	2	2	3	1	2	1	2	1	3	1	2
788	3	1	2	3	1	2	1	1	3	1	1	2
789	1	2	2	3	3	2	1	1	1	1	1	1
790	3	2	2	3	1	3	1	1	1	3	1	2
791	3	4	1	1	3	2	2	1	1	1	1	1
792	1	2	1	1	1	3	1	1	1	1	1	1
793	3	1	2	3	1	2	1	4	3	1	1	2
794	1	2	2	3	1	2	1	6	1	1	1	1
795	3	1	1	1	1	3	1	1	1	1	1	1
796	1	4	1	3	3	3	2	6	1	1	1	1
797	3	3	1	1	1	3	1	1	1	1	1	1
798	1	1	1	3	3	3	1	1	1	1	1	1
799	1	1	1	3	1	1	2	1	1	1	1	1
800	1	3	1	3	3	2	1	5	1	1	1	1
801	1	3	4	1	1	2	1	1	1	1	1	1
802	3	1	1	3	1	3	2	1	3	3	1	2
803	1	4	1	3	1	3	2	5	1	1	1	1
804	1	3	1	3	3	3	2	1	1	1	1	1
805	1	2	4	3	1	1	2	1	3	1	1	2
806	1	4	4	3	3	2	2	2	1	1	1	1
807	1	4	4	3	3	2	2	1	1	1	1	1
808	3	4	4	3	3	3	2	5	1	1	1	1
809	1	4	4	3	3	3	2	5	1	1	1	1
810	1	4	4	3	3	3	2	5	1	1	1	1
811	3	2	4	1	3	3	1	5	1	1	1	1
812	3	2	4	1	3	2	1	1	1	1	1	1
813	3	4	4	3	3	2	2	5	1	1	1	1
814	1	2	4	1	3	2	2	6	1	1	1	1
815	1	2	4	3	3	2	1	1	1	3	1	2
816	1	4	1	1	1	3	2	1	1	1	1	1
817	1	3	4	1	1	3	1	2	1	1	1	1
818	3	2	4	1	3	2	2	1	1	1	1	1
819	1	2	1	1	1	3	1	1	1	1	1	1
820	1	2	1	1	3	3	2	1	1	1	1	1
821	3	3	2	3	1	3	1	1	1	1	1	1
822	1	2	2	3	1	1	1	1	1	1	1	1
823	1	2	2	3	1	3	1	1	1	1	1	1
824	1	2	2	1	1	2	2	6	1	1	1	1
825	3	2	1	3	1	3	1	1	1	1	1	1
826	1	1	1	1	1	3	2	2	3	1	1	2
827	1	1	1	3	3	5	1	1	1	1	1	1
828	3	1	1	1	1	3	1	1	3	1	1	2
829	3	4	4	1	3	2	2	1	1	1	1	1
830	3	4	4	1	1	1	2	6	1	1	1	1
831	1	3	4	1	3	2	1	2	1	1	1	1
832	3	1	4	3	3	1	1	2	3	1	1	2
833	3	1	1	1	1	3	1	1	1	1	1	1
834	1	3	1	1	1	3	1	1	1	1	1	1
835	1	2	2	3	1	1	2	6	1	1	1	1
836	1	1	2	3	3	2	1	1	1	1	1	1
837	1	1	2	1	1	1	1	1	1	1	1	1
838	3	2	2	1	1	2	1	6	1	1	1	1
839	3	3	2	3	1	2	1	1	1	1	1	1
840	1	1	2	3	1	2	1	1	1	1	1	1
841	3	3	2	1	1	2	2	6	1	1	1	1
842	3	1	2	3	1	2	1	1	3	1	1	2
843	1	1	1	3	1	2	1	2	1	1	1	1
844	3	2	4	3	3	2	2	1	1	1	1	1
845	3	1	4	1	3	1	1	1	1	1	1	1
846	1	1	4	1	3	2	1	1	1	1	1	1
847	3	3	4	1	3	2	1	1	1	1	1	1
848	1	3	4	1	3	3	3	4	1	1	1	1
849	1	4	4	3	3	2	2	5	1	1	1	1
850	1	1	4	2	3	5	1	1	1	1	1	1
851	3	3	4	3	1	3	1	1	1	1	1	1
852	3	3	4	1	3	2	1	3	1	1	1	1
853	1	4	4	2	3	2	2	5	1	3	1	2
854	1	2	2	1	1	2	1	5	1	1	1	1
855	1	3	2	1	1	2	1	2	1	1	1	1
856	3	1	4	3	3	3	3	1	1	1	1	1
857	1	1	4	1	3	2	1	1	1	1	1	1
858	3	1	4	1	3	2	1	5	1	1	3	2
859	1	1	2	3	1	2	1	6	1	1	1	1
860	3	1	2	3	1	2	3	1	1	1	1	1
861	3	1	2	3	3	2	2	5	1	1	1	1
862	3	1	2	3	1	3	2	1	1	1	1	1
863	1	1	4	1	1	5	1	6	1	1	1	1
864	1	1	4	1	3	2	1	1	1	1	1	1
865	3	1	4	3	3	1	1	1	1	1	1	1
866	1	1	4	1	3	1	3	2	1	1	1	1
867	3	1	2	3	1	2	1	1	1	3	1	2
868	1	1	2	1	1	2	1	4	1	1	1	1
869	1	1	2	1	1	2	1	1	1	1	1	1
870	1	1	2	3	1	2	1	6	1	1	1	1
871	1	1	2	3	1	2	1	1	1	1	1	1
872	3	1	2	3	1	3	1	1	1	1	1	1
873	3	1	2	3	1	2	1	6	1	1	1	1
874	1	1	1	3	3	3	1	1	1	1	1	1
875	1	2	1	3	3	2	1	1	3	1	1	2
876	3	1	1	3	1	3	1	1	1	1	1	1
877	1	2	1	3	1	3	3	3	1	1	1	1
878	3	1	1	1	3	2	3	1	1	1	1	1
879	1	1	4	1	1	1	1	2	1	1	1	1
880	1	1	4	1	3	2	1	3	1	1	1	1
881	1	2	1	3	3	3	1	1	1	1	1	1
882	1	1	2	3	1	2	1	1	1	1	1	1
883	1	1	2	1	1	1	1	6	1	1	1	1
884	1	2	2	3	1	2	1	1	1	1	1	1
885	3	1	1	3	3	2	1	6	3	1	1	2
886	3	1	1	3	3	2	1	6	1	3	1	2
887	3	1	1	3	3	3	1	1	1	1	1	1
888	1	3	1	3	3	2	2	6	3	1	1	2
889	1	1	1	3	3	2	3	1	1	1	1	1
890	1	1	1	3	1	2	1	1	1	1	1	1
891	3	4	3	3	3	3	2	5	1	1	1	1
892	1	2	1	1	1	3	1	2	1	1	1	1
893	1	2	1	3	1	2	1	1	1	1	1	1
894	1	1	1	1	1	3	1	1	1	1	1	1
895	1	3	1	1	3	3	1	1	1	3	1	2
896	1	2	1	1	1	3	1	6	1	1	1	1
897	3	2	1	1	1	2	1	1	1	1	1	1
898	1	2	1	3	1	2	1	1	1	1	1	1
899	1	1	1	3	1	3	1	1	1	1	1	1
900	1	2	1	3	1	2	1	6	1	1	3	2
901	3	1	1	1	3	3	1	6	1	1	1	1
902	1	2	4	1	1	1	3	1	1	1	1	1
903	3	1	4	1	3	2	1	1	1	1	1	1
904	1	1	4	1	3	2	1	6	1	1	1	1
905	3	2	1	3	3	2	1	1	1	1	1	1
906	1	3	1	3	1	2	1	2	1	1	1	1
907	3	2	1	3	3	3	1	1	1	1	1	1
908	1	3	1	3	1	2	3	6	1	1	1	1
909	3	4	1	3	3	3	2	6	1	1	1	1
910	1	4	3	2	1	3	2	6	1	1	1	1
911	1	3	3	3	1	3	1	1	1	1	1	1
912	1	1	1	1	1	3	2	2	1	1	1	1
913	1	2	1	3	1	5	1	1	1	1	1	1
914	1	1	1	1	3	2	2	1	1	1	1	1
915	1	1	1	3	1	2	1	1	1	1	1	1
916	1	2	1	1	1	3	1	1	1	1	1	1
917	1	3	2	1	3	2	2	1	1	1	1	1
918	1	4	2	3	1	2	2	1	1	3	1	2
919	1	1	2	3	1	2	1	2	1	1	1	1
920	1	3	2	3	1	1	1	2	1	1	1	1
921	3	2	2	3	1	3	1	1	1	1	1	1
922	3	3	2	3	1	2	1	1	1	1	1	1
923	1	2	2	3	1	2	1	2	1	1	1	1
924	1	1	1	1	3	3	1	5	1	3	1	2
925	1	1	4	3	1	3	1	1	1	1	1	1
926	3	1	4	3	1	3	1	1	1	1	1	1
927	3	1	4	1	1	2	2	6	1	1	1	1
928	1	1	4	1	3	2	1	1	1	1	1	1
929	1	4	1	1	3	2	2	2	1	1	1	1
930	1	2	1	1	1	3	1	1	1	1	1	1
931	1	3	1	1	1	3	1	1	1	1	1	1
932	1	3	1	1	1	3	1	1	1	1	1	1
933	1	2	3	1	3	2	1	3	1	1	1	1
934	3	2	3	1	3	3	1	1	1	1	1	1
935	1	1	1	1	1	2	1	1	1	1	1	1
936	1	2	1	3	1	1	1	1	1	1	1	1
937	1	3	1	3	1	3	1	1	1	1	1	1
938	1	1	1	1	3	2	1	1	1	1	1	1
939	1	2	1	1	1	3	3	2	3	1	1	2
940	1	3	1	1	3	2	1	2	1	1	1	1
941	1	1	1	1	3	2	3	6	1	1	1	1
942	1	2	1	1	3	2	1	1	1	1	1	1
943	1	2	1	1	3	3	1	1	1	1	1	1
944	3	2	1	1	1	3	3	1	1	1	1	1
945	1	1	1	1	1	2	1	6	1	1	1	1
946	1	2	1	1	3	3	1	1	1	3	1	2
947	1	3	1	1	3	2	1	3	1	1	1	1
948	1	2	1	3	3	3	1	1	1	1	1	1
949	1	1	3	1	3	3	1	6	1	1	1	1
950	1	1	1	3	3	3	1	1	1	1	1	1
951	1	2	1	3	3	3	1	2	1	1	1	1
952	1	3	1	3	1	3	1	1	1	3	1	2
953	3	3	1	3	3	3	1	1	1	1	1	1
954	1	2	1	3	1	3	1	2	1	3	1	2
955	1	1	4	1	3	3	1	1	1	1	1	1
956	1	2	4	1	3	2	1	1	1	1	1	1
957	1	1	4	1	1	2	3	3	3	1	1	2
958	1	1	4	1	1	3	1	2	1	1	1	1
959	3	2	1	3	1	3	1	1	1	1	1	1
960	1	2	1	3	3	3	1	1	1	1	1	1
961	1	3	1	3	3	2	1	1	1	1	1	1
962	3	1	1	3	1	3	1	1	1	1	1	1
963	1	2	1	1	1	3	1	1	1	1	1	1
964	1	1	1	1	3	3	1	1	1	1	1	1
965	1	1	1	1	3	2	1	1	1	1	1	1
966	3	1	1	3	3	3	1	1	1	1	1	1
967	1	1	1	3	1	2	1	4	1	3	1	2
968	1	2	1	1	1	2	1	1	1	1	1	1
969	3	1	1	3	1	3	1	1	1	1	1	1
970	1	1	1	1	3	5	1	2	1	1	1	1
971	1	1	1	3	1	3	1	3	1	1	1	1
972	3	1	2	1	1	2	1	1	1	3	1	2
973	1	2	2	1	1	2	1	1	1	1	1	1
974	3	4	2	1	1	2	1	2	1	1	1	1
975	3	1	2	1	1	2	1	2	1	1	1	1
976	1	1	3	1	1	3	1	6	1	1	1	1
977	1	1	3	1	3	3	2	1	1	1	1	1
978	3	2	1	1	1	2	1	1	1	1	1	1
979	1	2	2	1	1	2	2	1	1	1	1	1
980	1	2	2	1	3	2	1	2	3	1	1	2
981	1	1	2	1	1	2	1	1	3	1	1	2
982	3	2	2	1	1	2	3	1	1	1	1	1
983	1	2	3	1	3	3	2	1	1	1	1	1
984	1	2	3	3	3	3	1	2	3	1	1	2
985	3	1	1	3	3	3	1	1	1	1	1	1
986	3	1	4	1	1	2	2	1	1	1	1	1
987	1	1	4	1	3	3	1	6	1	1	1	1
988	3	1	4	1	1	2	2	5	1	1	1	1
989	3	1	1	3	3	3	2	1	1	1	1	1
990	3	1	2	1	1	2	2	1	1	1	1	1
991	1	2	1	1	2	3	1	1	1	1	1	1
992	1	1	1	1	3	3	1	1	1	1	1	1
993	1	1	1	1	1	2	1	1	3	1	1	2
994	3	1	1	1	1	3	1	1	1	1	1	1
995	1	2	1	1	1	3	1	1	1	1	1	1
996	1	1	1	3	3	3	1	1	1	3	1	2
997	3	3	1	1	3	3	1	2	1	1	1	1
998	3	2	1	1	3	3	1	6	1	1	1	1
999	1	2	2	1	1	2	1	1	1	1	1	1
1000	3	2	2	1	1	3	2	1	1	1	1	1
1001	3	1	2	1	3	2	1	1	3	1	1	2
1002	1	1	2	1	1	2	1	2	1	1	1	1
1003	1	2	2	1	1	2	1	1	1	1	1	1
1004	3	2	2	1	1	2	1	1	3	1	1	2
1005	3	1	2	1	1	2	1	1	3	1	1	2
1006	1	3	1	1	1	3	1	6	1	1	1	1
1007	1	3	1	1	1	2	1	1	1	1	1	1
1008	1	1	1	1	1	2	1	1	1	1	1	1

## Sheet: Dictionary
Variable name	Label	Values
order	Cases order	Not apllicable
sex	Child gender	1-Male; 2-Female; 3-Missing/Unknown
age	Child age categorized in months	1-0 to 11 months; 2-12 to23 months; 3-24 to 59 months; 4-60 to 168 months
province	Child province	1-Maputo; 2-Nampula; 3-Sofala; 4-Zambézia
members_household	Number of members in the child household categorized	1-<5; 2-Missing/Unknown; 3->=5
animal	Does the child has animal contact?	1-Yes; 2-Missing/Unknown; 3-No
water_source	What is the child drinking water source?	1-Tube weel; 2-Public tap; 3-Piped water; 4-Missing/Unknown; 5-Others
child_hiv	What is the child HIV status?	1-Negative; 2-Missing/Unknown; 3-Positive
underweight	Is the child underweight?	1-Adequate; 2-Moderate; 3-Outliar; 4-Overweight; 5-Missing/Unknown; 6-Severe
cryptosporidium	Is the child infected by Cryptosporidium?	1-Negative; 2-Sample without sufficient amount to test; 3-Positive
giardia	Is the child infected by Giardia lamblia?	1-Negative; 2-Sample without sufficient amount to test; 3-Positive
histolityca	Is the child infected by Entamoeba histolytica?	1-Negative; 2-Sample without sufficient amount to test; 3-Positive
parasite	Is the child infected with one of the three parasites?	1-Negative; 2-Positive
